# Supplementary material for: The dynamic genetic determinants of increased transcriptional divergence in spermatids
Source: Nat Commun. 2024 Feb 10;15:1272. doi: 10.1038/s41467-024-45133-1 (PMC10858866; doi:10.1038/s41467-024-45133-1)
Supplement: Supplementary file 4 — Supplementary Data 1 [file 41467_2024_45133_MOESM4_ESM.xlsx]

## Sheet: Sheet1
Individual	Strain	Age (days)	Location	Dissociation Protocol	10x Kit
CrossSpeciesDataset_B6_rep1	C57BL6J	67	CRUK	25mg/ml Collagenase, 25mg/ml Dispase, 2.5mg/ml DNAse	v2
CrossSpeciesDataset_B6_rep2	C57BL6J	67	CRUK	25mg/ml Collagenase, 25mg/ml Dispase, 2.5mg/ml DNAse	v2
CrossSpeciesDataset_CAST_rep1	CAST/EiJ	79	CRUK	25mg/ml Collagenase, 25mg/ml Dispase, 2.5mg/ml DNAse	v2
CrossSpeciesDataset_CAST_rep2	CAST/EiJ	79	CRUK	25mg/ml Collagenase, 25mg/ml Dispase, 2.5mg/ml DNAse	v2
CrossSpeciesDataset_CAROLI_rep1	CAROLI/EiJ	78	CRUK	25mg/ml Collagenase, 25mg/ml Dispase, 2.5mg/ml DNAse	v2
CrossSpeciesDataset_CAROLI_rep2	CAROLI/EiJ	78	CRUK	25mg/ml Collagenase, 25mg/ml Dispase, 2.5mg/ml DNAse	v2
F1Dataset_B6_rep1	C57BL6J	66	DKFZ	5mg/ml Collagenase, 5mg/ml Dispase, 2.5mg/ml DNAse	v3
F1Dataset_B6_rep2	C57BL6J	66	DKFZ	5mg/ml Collagenase, 5mg/ml Dispase, 2.5mg/ml DNAse	v3
F1Dataset_CAST_rep1	CAST/EiJ	64	DKFZ	5mg/ml Collagenase, 5mg/ml Dispase, 2.5mg/ml DNAse	v3
F1Dataset_CAST_rep2	CAST/EiJ	56	DKFZ	5mg/ml Collagenase, 5mg/ml Dispase, 2.5mg/ml DNAse	v3
F1Dataset_F1_rep1	C57BL6JxCAST/EiJ	65	DKFZ	5mg/ml Collagenase, 5mg/ml Dispase, 2.5mg/ml DNAse	v3
F1Dataset_F1_rep2	C57BL6JxCAST/EiJ	65	DKFZ	5mg/ml Collagenase, 5mg/ml Dispase, 2.5mg/ml DNAse	v3
F1Dataset_B6_rep3	C57BL6J	60	DKFZ	5mg/ml Collagenase, 5mg/ml Dispase, 2.5mg/ml DNAse	v3
F1Dataset_B6_rep4	C57BL6J	60	DKFZ	5mg/ml Collagenase, 5mg/ml Dispase, 2.5mg/ml DNAse	v3
F1Dataset_CAST_rep3	CAST/EiJ	59	DKFZ	5mg/ml Collagenase, 5mg/ml Dispase, 2.5mg/ml DNAse	v3
F1Dataset_CAST_rep4	CAST/EiJ	59	DKFZ	5mg/ml Collagenase, 5mg/ml Dispase, 2.5mg/ml DNAse	v3
F1Dataset_F1_rep3	CAST/EiJxC57BL6J	238	DKFZ	5mg/ml Collagenase, 5mg/ml Dispase, 2.5mg/ml DNAse	v3
F1Dataset_F1_rep4	CAST/EiJxC57BL6J	76	DKFZ	5mg/ml Collagenase, 5mg/ml Dispase, 2.5mg/ml DNAse	v3
F1Dataset_B6_rep5	C57BL6J	85	DKFZ	5mg/ml Collagenase, 5mg/ml Dispase, 2.5mg/ml DNAse	v3
F1Dataset_B6_rep6	C57BL6J	85	DKFZ	5mg/ml Collagenase, 5mg/ml Dispase, 2.5mg/ml DNAse	v3
F1Dataset_CAST_rep5	CAST/EiJ	84	DKFZ	5mg/ml Collagenase, 5mg/ml Dispase, 2.5mg/ml DNAse	v3
F1Dataset_CAST_rep6	CAST/EiJ	108	DKFZ	5mg/ml Collagenase, 5mg/ml Dispase, 2.5mg/ml DNAse	v3
F1Dataset_F1_rep5	CAST/EiJxC57BL6J	83	DKFZ	5mg/ml Collagenase, 5mg/ml Dispase, 2.5mg/ml DNAse	v3
F1Dataset_F1_rep6	CAST/EiJxC57BL6J	83	DKFZ	5mg/ml Collagenase, 5mg/ml Dispase, 2.5mg/ml DNAse	v3
